# Supplementary material for: Structure modeling hints at a granular organization of the Golgi ribbon
Source: BMC Biol. 2022 May 13;20:111. doi: 10.1186/s12915-022-01305-3 (PMC9102599; doi:10.1186/s12915-022-01305-3)
Supplement: Supplementary file 7 — Additional file 7. Matlab code for numerical simulations of the reaction scheme described in Additional file 5 A. [file 12915_2022_1305_MOESM7_ESM.txt]

Matlab code for stochastic simulations of the reaction scheme given in Additional file 6:
Note: d1 and d2 must be fixed before the code can run. At the end of the simulation, lnorm is a vector with the relative frequencies of pieces of length 1,..,5.

r=0.001;
dt=0.01;
l4=0;
l5=0;
for i=2:5,
l(i)=0;
end
l(1)=100000;
for t=1:5000/dt    
Npieces=sum(l)+l4+l5;
split2=d2*l(2);
split3=(d2+d1)*l(3);
split4=(2*d2+d1)*l(4)+(2*d1+d2)*l4;
split5=2*(d1+d2)*(l(5)+l5);
splitrate=split2+split3+split4+split5;
stickrate=r*Npieces*(Npieces-1)/2;
if rand*(splitrate+stickrate)<stickrate,
    choice=rand*Npieces;
    runningsum=0;
k=1;
while k<=5,
    runningsum=runningsum+l(k);
    if choice<runningsum,
        first=k;
        k=8;
    else
        k=k+1;
    end
end
if k==8,
    l(first)=l(first)-1;
end
if k<=7,
    runningsum=runningsum+l4;
    if choice<runningsum,
        l4=l4-1;
        first=9;
    else
        l5=l5-1;
        first=10;
    end
end
choice=rand*(Npieces-1);
runningsum=0;
k=1;
while k<=5,
    runningsum=runningsum+l(k);
    if choice<runningsum,
        second=k;
        k=8;
    else
        k=k+1;
end
end
if k<=7,
    runningsum=runningsum+l4;
    if choice<runningsum,
        l4=l4-1;
        second=9;
    else
        l5=l5-1;
        second=10;
    end
end
if k==8,
    l(second)=l(second)-1;
end
if first==1,
    if second==3,
        if rand<0.5,
            l4=l4+1;
            l(4)=l(4)-1;
        end
    end
end
if first==3,
    if second==1,
        if rand<0.5,
            l4=l4+1;
            l(4)=l(4)-1;
        end
    end
end
if first==2,
    if second==3,
        if rand<0.5,
            l5=l5+1;
            l(5)=l(5)-1;
    
        end
    end
end
if first==3,
    if second==2,
        if rand<0.5,
            l5=l5+1;
            l(5)=l(5)-1;
        end
    end
end
if first+second<=5,
    l(first+second)=l(first+second)+1;
elseif first==9 && second==1,
    l(5)=l(5)+1;
elseif second == 9 && first ==1,
    l(5)=l(5)+1;
else
    if first<=5,
        l(first)=l(first)+1;
    end
    if first == 9,
        l4=l4+1;
    end
    if first == 10,
        l5=l5+1;
    end
    if second<=5
        l(second)=l(second)+1;
    end
    if second == 9,
        l4=l4+1;
    end
    if second == 10,
        l5=l5+1;
    end
end
else 
choice=rand*splitrate;
if choice<split2,
    l(2)=l(2)-1;
    l(1)=l(1)+2;
elseif choice<split2+split3,
    l(3)=l(3)-1;
    l(2)=l(2)+1;
    l(1)=l(1)+1;
elseif choice<split2+split3+d1*l(4),
    l(4)=l(4)-1;
    l(2)=l(2)+2;
elseif choice<split2+split3+d1*l(4)+2*d2*l(4);
    l(4)=l(4)-1;
    l(3)=l(3)+1;
    l(1)=l(1)+1;
elseif choice<split2+split3+(2*d2+d1)*l(4)+d2*l4;
    l4=l4-1;
    l(2)=l(2)+2;
elseif choice<split2+split3+split4,
    l4=l4-1;
    l(3)=l(3)+1;
    l(1)=l(1)+1;
elseif choice<split2+split3+split4+l(5)*d1,
    l(5)=l(5)-1;
    l(4)=l(4)+1;
    l(1)=l(1)+1;
elseif choice<split2+split3+split4+l(5)*(d1+d2),
    l(5)=l(5)-1;
    l4=l4+1;
    l(1)=l(1)+1;
elseif choice<split2+split3+split4+l(5)*2*(d1+d2),
    l(5)=l(5)-1;
    l(3)=l(3)+1;
    l(2)=l(2)+1;
elseif choice<split2+split3+split4+l(5)*2*(d1+d2)+l5*2*d2,
    l5=l5-1;
    l(4)=l(4)+1;
    l(1)=l(1)+1;
else
    l5=l5-1;
    l(2)=l(2)+1;
    l(3)=l(3)+1;
end
end
ltime(:,t)=l;
ltime(4,t)=ltime(4,t)+l4;
ltime(5,t)=ltime(5,t)+l5;
end
ll=l;
ll(4)=ll(4)+l4;
ll(5)=ll(5)+l5;
lnorm=ll/sum(ll);
