# Supplementary material for: Structure modeling hints at a granular organization of the Golgi ribbon
Source: BMC Biol. 2022 May 13;20:111. doi: 10.1186/s12915-022-01305-3 (PMC9102599; doi:10.1186/s12915-022-01305-3)
Supplement: Supplementary file 9 — Additional file 9. FIJI macro for Golgi and extra-Golgi WPB segmentation. [file 12915_2022_1305_MOESM9_ESM.txt]

//This script generates pictures with Weibel-Palade bodies (stained with anti-VWF) either in the Golgi (marked with anti-GM130) or in the cytoplasm. 

//The generated pictures can then be processed with the Python script for the morphometric analysis of the Weibel-Palade bodies 


CoverSlipName = "Exp.1_ct"; //name of condition/sample

ResultPath = "D:/test/"; //create output folder containing subfolders 'golgi' and 'cytoplasm'


for (n=1; n<=2; n++){ // change n<=x x=number of images in the .lif file

	run("Duplicate...", "title=original_hyperstack duplicate");

	selectWindow("original_hyperstack");

	run("Duplicate...", "duplicate frames=" + n + "-" + n + "");   

	run("Z Project...", "projection=[Max Intensity]");

	run("Duplicate...", "title=z-project_duplicate duplicate");

	run("Duplicate...", "title=golgi_channel duplicate channels=4-4"); //select channel that corresponds to golgi stain

	selectWindow("golgi_channel");

	setAutoThreshold("Default dark");

	run("Threshold...");

	setThreshold(25, 255);

	setOption("BlackBackground", true);

	run("Convert to Mask");

	run("Convert to Mask");

	selectWindow("Threshold");

	run("Close");

	run("Despeckle");

	run("Remove Outliers...", "radius=3 threshold=50 which=Bright");

	run("Fill Holes");

	run("Create Selection");

	run("Enlarge...", "enlarge=1");

	selectWindow("z-project_duplicate");

	run("Channels Tool...");

	Stack.setDisplayMode("grayscale");

	selectWindow("Channels");

	run("Close");

	run("Duplicate...", "title=vWF_cytoplasm duplicate");

	selectWindow("z-project_duplicate");


//golgi vWF

	

	run("Restore Selection");

	setBackgroundColor(5, 5, 5);

	run("Clear Outside", "stack");

	run("Select None");


// Save golgi image

	saveAs("TIF", "" + ResultPath +"golgi/" + CoverSlipName + "_golgi_segmentation_" + n +".tif"); //for the following Python script, name the image as follow: 00n00100n


//cytoplasm vWF

	selectWindow("vWF_cytoplasm");

	run("Restore Selection");

	setBackgroundColor(5, 5, 5);

	run("Clear", "stack");

	run("Select None");

	

//save cytoplasm image

	saveAs("TIF", "" + ResultPath +"cytoplasm/" + CoverSlipName + "_cyto_vWF_" + n + ".tif"); //for the following Python script, name the image as follow: 00n00200n


	selectWindow("original_hyperstack");

	close("\\Others") ;


//loop restart

}
