# Supplementary material for: Structure modeling hints at a granular organization of the Golgi ribbon
Source: BMC Biol. 2022 May 13;20:111. doi: 10.1186/s12915-022-01305-3 (PMC9102599; doi:10.1186/s12915-022-01305-3)
Supplement: Supplementary file 10 — Additional file 10: R script for WPB size determination from images. [file 12915_2022_1305_MOESM10_ESM.r]

library(ggplot2)
library(plyr)
library(xlsx)
library(readxl)
library(writexl)
library(mclust)

open_path = "../03_python_results/"
plate_name = basename(dirname(dirname(getwd())))
result_path = "../05_R_results/"


#Grey
cbPalette <- c("#999999", "#E69F00", "#56B4E9", "#009E73", "#F0E442", "#0072B2", "#D55E00", "#CC79A7")

#black
cbbPalette <- c("#000000", "#E69F00", "#56B4E9", "#009E73", "#F0E442", "#0072B2", "#D55E00", "#CC79A7")

nuclei <- read.csv(paste(open_path, plate_name, "_nuclei.csv", sep=""), header=T, colClasses=c("particle_id"="character"))
treatment_number <- ceiling(nuclei$col)
treatment_name <- NULL
treatment_name[treatment_number==7] <- "A_UNSTIM"
treatment_name[treatment_number==8] <- "B_HIST1x"
treatment_name[treatment_number==9] <- "C_HIST2x"
treatment_name[treatment_number==10] <- "D_HIST3x"
treatment_name[treatment_number==11] <- "E_HIST4x"


nuclei <- cbind(nuclei, treatment_number, treatment_name)
#nuclei$treatment_type <- sapply(strsplit(as.character(nuclei$treatment_name), "_"), "[", 3)
nuclei$stimulant <- sapply(strsplit(as.character(nuclei$treatment_name), "_"), "[", 2)
rm(treatment_name, treatment_number)
#nuclei$treatment_type <- factor(nuclei$treatment_type, levels = c("0", "1x", "2x", "3x", "4x"))
nuclei$stimulant <- factor(nuclei$stimulant, levels = c("UNSTIM","HIST1x", "HIST2x", "HIST3x", "HIST4x"))
#summary
nuclei_summary_treatment = ddply(nuclei, c("treatment_name", "stimulant"), summarise, number = length(area), mean_area = mean(area), sum_area = sum(area), mean_feret = mean(feret), sum_feret = sum(feret))
#nuclei_summary_stimulant = ddply(nuclei, c("treatment_name", "stimulant"), summarise, number = length(area), mean_area = mean(area), sum_area = sum(area), mean_feret = mean(feret), sum_feret = sum(feret))
#nuclei_summary_type = ddply(nuclei, c("treatment_type"), summarise, number = length(area), mean_area = mean(area), sum_area = sum(area), mean_feret = mean(feret), sum_feret = sum(feret))


#Mafaldas does an additional calclation
nuclei_means <- ddply(nuclei, c("treatment_name", "treatment_type", "row", "col"), summarise, number = length(area), mean_area = mean(area), sum_area = sum(area), mean_feret = mean(feret), sum_feret = sum(feret))
write.table(nuclei_summary_treatment,"clipboard" ,sep='\t',row.names=FALSE)

# ----------------------------------------------------------------------------------------------------------------------------------------------------------------
# wpb
# ----------------------------------------------------------------------------------------------------------------------------------------------------------------
wpb <- read.csv(paste(open_path, plate_name, "_golgi.csv", sep=""), header=T, colClasses=c("particle_id"="character"))
length_wpb <- nrow(wpb)
treatment_number <- ceiling(wpb$col)
treatment_name <- NULL
treatment_name[treatment_number==7] <- "A_UNSTIM"
treatment_name[treatment_number==8] <- "B_HIST1x"
treatment_name[treatment_number==9] <- "C_HIST2x"
treatment_name[treatment_number==10] <- "D_HIST3x"
treatment_name[treatment_number==11] <- "E_HIST4x"

wpb <- cbind(wpb, treatment_number, treatment_name)
#wpb$treatment_type <- sapply(strsplit(as.character(wpb$treatment_name), "_"), "[", 3)
wpb$stimulant <- sapply(strsplit(as.character(wpb$treatment_name), "_"), "[", 2)
rm(treatment_name, treatment_number)
#wpb$treatment_type <- factor(wpb$treatment_type, levels = c("0", "1x", "2x", "3x", "4x"))
wpb$stimulant <- factor(wpb$stimulant, levels = c("UNSTIM","HIST1x", "HIST2x", "HIST3x", "HIST4x"))
#summary
wpb_summary_treatment = ddply(wpb, c("treatment_name", "stimulant"), summarise, number = length(area), mean_area = mean(area), sum_area = sum(area), mean_feret = mean(feret), sum_feret = sum(feret), median_feret=median(feret))
#wpb_summary_stimulant = ddply(wpb, c("stimulant"), summarise, number = length(area), mean_area = mean(area), sum_area = sum(area), mean_feret = mean(feret), sum_feret = sum(feret))
#wpb_summary_type = ddply(wpb, c("treatment_type"), summarise, number = length(area), mean_area = mean(area), sum_area = sum(area), mean_feret = mean(feret), sum_feret = sum(feret))


#Mafaldas does an additional calclation
wpb_means <- ddply(wpb, c("treatment_name", "treatment_type", "row", "col"), summarise, number = length(area), mean_area = mean(area), sum_area = sum(area), mean_feret = mean(feret), sum_feret = sum(feret))
write.table(wpb_summary_treatment,"clipboard" ,sep='\t',row.names=FALSE)


# ----------------------------------------------------------------------------------------------------------------------------------------------------------------
# Golgi
# ----------------------------------------------------------------------------------------------------------------------------------------------------------------
Golgi <- read.csv(paste(open_path, plate_name, "_Golgi.csv", sep=""), header=T, colClasses=c("particle_id"="character"))
treatment_number <- ceiling(Golgi$col)
treatment_name <- NULL
treatment_name[treatment_number==7] <- "A_UNSTIM"
treatment_name[treatment_number==8] <- "B_HIST1x"
treatment_name[treatment_number==9] <- "C_HIST2x"
treatment_name[treatment_number==10] <- "D_HIST3x"
treatment_name[treatment_number==11] <- "E_HIST4x"

Golgi <- cbind(Golgi, treatment_number, treatment_name)
Golgi$treatment_type <- sapply(strsplit(as.character(Golgi$treatment_name), "_"), "[", 3)
Golgi$stimulant <- sapply(strsplit(as.character(Golgi$treatment_name), "_"), "[", 2)
rm(treatment_name, treatment_number)
#Golgi$treatment_type <- factor(Golgi$treatment_type, levels = c("0", "1x", "2x", "3x", "4x"))
Golgi$stimulant <- factor(Golgi$stimulant, levels = c("UNSTIM","HIST1x", "HIST2x", "HIST3x", "HIST4x"))
#summary
Golgi_summary_treatment = ddply(Golgi, c("treatment_name", "stimulant"), summarise, number = length(area), mean_area = mean(area), sum_area = sum(area), mean_feret = mean(feret), sum_feret = sum(feret), median_feret=median(feret))
#Golgi_summary_stimulant = ddply(Golgi, c("stimulant"), summarise, number = length(area), mean_area = mean(area), sum_area = sum(area), mean_feret = mean(feret), sum_feret = sum(feret))
#Golgi_summary_type = ddply(Golgi, c("treatment_type"), summarise, number = length(area), mean_area = mean(area), sum_area = sum(area), mean_feret = mean(feret), sum_feret = sum(feret))

#Mafalda does an additional calclation
golgi_means <- ddply(Golgi, c("treatment_name", "treatment_type", "row", "col"), summarise, number = length(area), mean_area = mean(area), sum_area = sum(area), mean_feret = mean(feret), sum_feret = sum(feret))
write.table(Golgi_summary_treatment,"clipboard" ,sep='\t',row.names=FALSE)


#Calculations of WPBs (or Golgi or exit sites) /cell
# ----------------------------------------------------------------------------------------------------------------------------------------------------------------
# Compare average no. wpb/cell - divide total no wpb by total no cells per condition
# ----------------------------------------------------------------------------------------------------------------------------------------------------------------
wpb_numbers <- ddply(nuclei_summary_treatment, ~treatment_name + stimulant, summarise, Number.cells=(number))
wpb_numbers_1 <- merge(wpb_numbers, wpb_summary_treatment, by = c("treatment_name"), all = TRUE)
wpb_numbers <- ddply(wpb_numbers_1, ~treatment_name + stimulant.x + Number.cells, summarise, Number.wpb=(number), .drop = FALSE)
wpb_numbers$wpb_per_cell <- wpb_numbers$Number.wpb / wpb_numbers$Number.cells
wpb_numbers <- ddply(wpb_numbers, ~treatment_name + Number.cells + Number.wpb +wpb_per_cell, summarise, stimulant=(stimulant.x), .drop = FALSE)

#Copy to Excel
#total wpb/nuclei
write.table(wpb_numbers, "clipboard" ,sep='\t',row.names=FALSE)

# ----------------------------------------------------------------------------------------------------------------------------------------------------------------
# Compare average no. wpb/cell - by FOV
# ----------------------------------------------------------------------------------------------------------------------------------------------------------------
wpb_numbers_fov <- ddply(nuclei, ~treatment_name + stimulant + row + col + fov, summarise, Number.cells=length(area))
wpb_numbers_fov_1 <- ddply(wpb, ~treatment_name + stimulant + row + col + fov, summarise, Number.wpb=length(area), sum_area=sum(area))
#wpb/cell for each FOV
wpb_numbers_fov_summary <- merge(wpb_numbers_fov, wpb_numbers_fov_1, by = c("treatment_name", "stimulant", "row", "col", "fov"), all.x  = TRUE)
wpb_numbers_fov_summary$wpb_per_cell <- wpb_numbers_fov_summary$Number.wpb / wpb_numbers_fov_summary$Number.cells


#finds the average wpb/cell per well 
wpb_numbers_fov_features <- ddply(wpb_numbers_fov_summary,~treatment_name + stimulant + row + col, summarise,total.number.cells = sum(Number.cells), total.number.wpb=sum(Number.wpb), mean_number.wpb_per_cell=mean(wpb_per_cell), sd.wpb_per_cell=sd(wpb_per_cell), sum_area=sum(sum_area))
#summarises the average wpb/cell/well/condition
wpb_numbers_fov_features_summary <- ddply(wpb_numbers_fov_features, ~treatment_name + stimulant, summarise, sd.wbp_per_cell=sd(mean_number.wpb_per_cell), mean_number.wpb_per_cell=mean(mean_number.wpb_per_cell))

#mean no wpb from wpb per cell per FOV - finds the mean wpb/cell per condition from all the FOV in a condition, rather than calculating mean/well first
wpb_numbers_fov_features1 <- ddply(wpb_numbers_fov_summary,~treatment_name + stimulant, summarise,mean_number.wpb_per_cell=mean(wpb_per_cell), sd.wpb_per_cell=sd(wpb_per_cell))


#Copy to Excel
#wpb per cell calculated for each FOV and mean per condition found

write.table(wpb_numbers_fov_features1,"clipboard",sep='\t',row.names=FALSE)

#wpb per cell calculated for each FOV - summary of mean wpb/cell/FOV by well

write.table(wpb_numbers_fov_features,"clipboard",sep='\t',row.names=FALSE)

#wpb summary table

write.table(wpb_summary_treatment,"clipboard",sep='\t',row.names=FALSE)


#---------------------------------------------------------------------------------------------------------------------------------------------------------------------
#Golgi calculations
#---------------------------------------------------------------------------------------------------------------------------------------------------------------------
Golgi_no_FOV <-ddply(Golgi, ~treatment_name + stimulant + row + col + fov, summarise, Number_Golgi=length(area), Sum_Area = sum(area), Sum_feret=sum(feret), Mean_Area=mean(area), Mean_Feret=mean(feret))
#add info on the no cells
Golgi_no_FOV<-merge(Golgi_no_FOV, wpb_numbers_fov, by = c("treatment_name", "stimulant", "row", "col", "fov"))
#normalise per cell
Golgi_no_FOV$objects_per_cell <- Golgi_no_FOV$Number_Golgi/Golgi_no_FOV$Number.cells
Golgi_no_FOV$sum_area_per_cell <- Golgi_no_FOV$Sum_Area/Golgi_no_FOV$Number.cells
Golgi_no_FOV$sum_feret_per_cell <- Golgi_no_FOV$Sum_feret/Golgi_no_FOV$Number.cells

#summarise per well
Golgi_well <-ddply(Golgi_no_FOV, ~treatment_name + stimulant + row + col, summarise, Number_Golgi=sum(Number_Golgi), Sum_Area=sum(Sum_Area), Sum_feret=sum(Sum_feret), Mean_Area=mean(Mean_Area), Mean_Feret=mean(Mean_Feret))

#copy to excel
#Golgi summary table
write.table(Golgi_summary_treatment,"clipboard",sep='\t',row.names=FALSE)

#Golgi Summary per well calculated on FOV basis
write.table(Golgi_well,"clipboard",sep='\t',row.names=FALSE)


#---------------------------------------------------------------------------------------------------------------------------------------------------------------------
#---------------------------------------------------------------------------------------------------------------------------------------------------------------------
#Quanta histogram
#---------------------------------------------------------------------------------------------------------------------------------------------------------------------
#wpb_quanta_unstim <- subset(wpb, treatment_name=='A_Luc_400' & feret>0.4)
#wpb_quanta_unstim <- wpb_quanta_unstim[,c(9,20)]
#wpb_quanta_unstim$quanta <- wpb_quanta_unstim$feret/0.576
#wpb_quanta_unstim$nearest_quanta <- round_any(wpb_quanta_unstim$quanta, 1, f = round)
#count(wpb_quanta_unstim, 'nearest_quanta')
#wpb_quanta_unstim_summary<-count(wpb_quanta_unstim, 'nearest_quanta')


#This version, Jess converts feret to 'quanta' (a quanta is one unit of vWF and is approx 0.567um) but then bin by 0.576
#rounding to the nearest quanta - so WPB feret 0.4-~0.84 = 1 quanta, feret 0.84-1.44 = 2 quanta
#To plot normalised data - change the value to the total number of WPBs counted


#Binning by 0.576 so feret 0.4-0.576, 0.577-1.152 etc
wpb_quanta_unstim <- subset(wpb, treatment_name=='A_UNSTIM' & feret>0.4 )
#The length of the sample is calcuated here for normalization
wpb_quanta_unstim_length <- nrow(wpb_quanta_unstim)
wpb_quanta_unstim_length
wpb_quanta_unstim <- wpb_quanta_unstim[,c(9,20)]
#wpb_quanta_unstim$quanta <- wpb_quanta_unstim$feret/0.576
wpb_quanta_unstim$nearest_quanta <- round_any(wpb_quanta_unstim$feret, 0.576, f = round)

count(wpb_quanta_unstim, 'nearest_quanta')
wpb_quanta_unstim_summary<-count(wpb_quanta_unstim, 'nearest_quanta')
wpb_quanta_unstim_summary$freq_norm <- wpb_quanta_unstim_summary$freq/wpb_quanta_unstim_length
wpb_quanta_unstim_summary$treatment<-"A_UNSTIM0"


#Second Sample
wpb_quanta_unstim1 <- subset(wpb, treatment_name=='B_HIST1x' & feret>0.4)
#The length of the sample is calcuated here for normalization
wpb_quanta_unstim1_length <- nrow(wpb_quanta_unstim1)
wpb_quanta_unstim1 <- wpb_quanta_unstim1[,c(9,20)]
#wpb_quanta_unstim$quanta <- wpb_quanta_unstim$feret/0.576
wpb_quanta_unstim1$nearest_quanta <- round_any(wpb_quanta_unstim1$feret, 0.576, f = round)
count(wpb_quanta_unstim1, 'nearest_quanta')
wpb_quanta_unstim1_summary<-count(wpb_quanta_unstim1, 'nearest_quanta')
wpb_quanta_unstim1_summary$freq_norm <- wpb_quanta_unstim1_summary$freq/wpb_quanta_unstim1_length
wpb_quanta_unstim1_summary$treatment<-"B_HIST1x"

#Third Sample In this section more samples can be added and included in the ggplot section accordingly

data=merge(wpb_quanta_unstim, wpb_quanta_unstim1, by= nearest_quanta)

#make whichever graph
#plot quanta as bar plot
ggplot(wpb_quanta_unstim_summary, aes(x=nearest_quanta, y=freq_norm)) +
  geom_bar(colour="black", position='dodge', stat="identity") +
  scale_fill_manual(values=cbbPalette)+
  xlab('') + 
  ylab('Frequency') + 
  ylim(0,0.75) +
 scale_y_continuous(expand = c(0, 0)) +
  theme(axis.text=element_text(size = 10, angle = 0, vjust=-0.5), axis.title.y=element_text(size = 10, vjust=0.5), axis.title.x=element_text(size = 10, vjust=-0.5), panel.background = element_blank(), axis.line = element_line(colour = "black"), strip.text.x = element_text(size = 10)) +
  ggtitle(paste("Quanta - rounded to nearest quanta\n", plate_name, "\n", sep=" "))	
dev.print(device=pdf, file=paste(result_path, plate_name, '_quanta_unsitm_binned0.576.pdf', sep=''))


ggplot()+
  geom_bar(data=wpb_quanta_unstim_summary, aes(x=nearest_quanta, y=freq_norm, fill=treatment),  stat="identity", position='dodge'())+
  geom_bar(data=wpb_quanta_unstim1_summary, aes(x=nearest_quanta, y=freq_norm,fill=treatment), stat="identity", position='dodge'())+
  scale_fill_manual(values=cbbPalette)+
  xlab('') +
  ylab('Frequency')+
  ggtitle(paste("Quanta - rounded to nearest quanta\n", plate_name, "\n", sep=" "))


  #---------------------------------------------------------------------------------------------------------------------------------------------------------------------
#*****************Area covered by WPBs >2 and proportion of WPBs with feret >2*****************************###########
#---------------------------------------------------------------------------------------------------------------------------------------------------------------------
#ALL Cells - summary
WPB_Area_1_all_cells <- subset(wpb, feret>2)
WPB_Area_2_all_cells <-ddply(WPB_Area_1_all_cells, c("treatment_name", "stimulant"), summarise, sum.area.wpb_2=sum(area, na.rm = TRUE), no_objects=length(area))
WPB_Area_summary_all_cells <- merge(WPB_Area_2_all_cells, wpb_summary_treatment, by = c("treatment_name", "stimulant"))
WPB_Area_summary_all_cells$Norm_sum_area <- WPB_Area_summary_all_cells$sum.area.wpb_2/WPB_Area_summary_all_cells$sum_area
WPB_Area_summary_all_cells$Norm_no_objects <- WPB_Area_summary_all_cells$no_objects/WPB_Area_summary_all_cells$number
WPB_Area_summary_all_cells <- ddply(WPB_Area_summary_all_cells, c("treatment_name", "stimulant"), summarise, sum.area.wpb_2 =(sum.area.wpb_2), sum_area.wpb=(sum_area), Norm_sum_area=(Norm_sum_area), No_objects_2=(no_objects), Total_no_objects=(number), Norm_no_objects=(Norm_no_objects))

write.table(WPB_Area_summary_all_cells,"clipboard" ,sep='\t',row.names=FALSE)

ggplot(WPB_Area_summary_all_cells, aes(x=stimulant, y=Norm_sum_area, fill=treatment_name)) +
  geom_bar(colour="black", position='dodge', stat="identity") +
  scale_fill_manual(values=cbbPalette)+
  xlab('') + 
  ylab('Proportion of area from WPBs feret>2') + 
  #	ylim(0,0.75) +
  scale_y_continuous(expand = c(0, 0)) +
  theme(axis.text=element_text(size = 10, angle = 0, vjust=-0.5), axis.title.y=element_text(size = 10, vjust=0.5), axis.title.x=element_text(size = 10, vjust=-0.5), panel.background = element_blank(), axis.line = element_line(colour = "black"), strip.text.x = element_text(size = 10)) +
  #facet_wrap(~treatment_type, ncol=6, scales = "free_x") +
  ggtitle(paste("Proportion of area covered by vwf from WPBs feret>2 - all cells\n", plate_name, "\n", sep=" "))	
dev.print(device=pdf, file=paste(result_path, plate_name, '_All_cells_area_frm_feret_2_a.pdf', sep=''))


#######################################
#by fov
WPB_Area_1_all_cells_fov <- subset(wpb, feret>2)
#find the area covered by WPB feret>2
WPB_Area_2_all_cells_fov <-ddply(WPB_Area_1_all_cells_fov, c("treatment_name", "stimulant", "col", "row", "fov"), summarise, sum.area.WPB_2=sum(area, na.rm = 'TRUE'), no_objects=length(area))
#merge tables to get total area covered by WPB and area covered by WPB feret>2 in the same place - per FOV
WPB_Area_summary_all_cells_fov <- merge(WPB_Area_2_all_cells_fov, wpb_numbers_fov_1, by = c("treatment_name", "stimulant", "col", "row", "fov"))
#normalise area covered by WPB feret>2/total area covered by WPB - per fov
WPB_Area_summary_all_cells_fov$Norm_sum_area <- WPB_Area_summary_all_cells_fov$sum.area.WPB_2/WPB_Area_summary_all_cells_fov$sum_area
#normalise no objects from WPB feret>2/total area covered by WPB - per fov
WPB_Area_summary_all_cells_fov$Norm_no_objects <- WPB_Area_summary_all_cells_fov$no_objects/WPB_Area_summary_all_cells_fov$Number.wpb
#remove unwanted columns to keep area, no. and normalisation only - per fov
WPB_Area_summary_all_cells_fov_1 <- ddply(WPB_Area_summary_all_cells_fov, c("treatment_name", "col", "stimulant", "row", "fov"), summarise, sum.area.WPB_2 =(sum.area.WPB_2), sum_area.WPB=(sum_area), Norm_sum_area=(Norm_sum_area), No_objects_filtered=(no_objects), Total_no_objects=(Number.wpb), Norm_no_objects=(Norm_no_objects))
#Summarise per well - find mean areas per well by taking average of FOVs
WPB_Area_summary_all_cells_well <- ddply(WPB_Area_summary_all_cells_fov_1, c("treatment_name", "col", "stimulant", "row"), summarise, mean_sum.area.WPB_2=mean(sum.area.WPB_2), sd_sum.area.WPB_2=sd(sum.area.WPB_2), mean_sum.area.WPB=mean(sum_area.WPB), sd_sum_area.WPB=sd(sum_area.WPB), mean_norm_area=mean(Norm_sum_area), sd_norm_area=sd(Norm_sum_area), mean_no_objects_filtered=mean(No_objects_filtered), mean_total_no_objects=mean(Total_no_objects), mean_norm_objects=mean(Norm_no_objects))
#Summarise all FOV together, so take average of every FOV to give average per treatment
WPB_Area_summary_all_cells_fov_a<-ddply(WPB_Area_summary_all_cells_fov_1, c("treatment_name", "stimulant"), summarise, mean_sum.area.WPB_2=mean(sum.area.WPB_2), sd_sum.area.WPB_2=sd(sum.area.WPB_2), mean_sum.area.WPB=mean(sum_area.WPB), sd_sum_area.WPB=sd(sum_area.WPB), mean_norm_area=mean(Norm_sum_area), sd_norm_area=sd(Norm_sum_area), mean_no_objects_filtered=mean(No_objects_filtered), mean_total_no_objects=mean(Total_no_objects), mean_norm_objects=mean(Norm_no_objects))


write.table(WPB_Area_summary_all_cells_fov_a,"clipboard" ,sep='\t',row.names=FALSE)
write.table(WPB_Area_summary_all_cells_well,"clipboard" ,sep='\t',row.names=FALSE)

#plot per FOV box plot all cells
ggplot(WPB_Area_summary_all_cells_fov, aes(x=treatment_name, y=Norm_sum_area, fill=stimulant)) +
  geom_boxplot(aes(fill=stimulant),position = position_dodge(1),outlier.colour = "black", outlier.size = 2) +
  #geom_errorbar(aes(ymin=mean_norm_area-sd_norm_area, ymax=mean_norm_area+sd_norm_area), width=.2, position=position_dodge(.9))+
  scale_fill_manual(values=cbPalette)+
  xlab('') + 
  ylab('Proportion of area from WPBs feret>2um') + 
  #	ylim(0,0.75) +
  scale_y_continuous(expand = c(0, 0)) +
  theme(axis.text=element_text(size = 10, angle = 0, vjust=-0.5), axis.title.y=element_text(size = 10, vjust=0.5), axis.text.x=element_text(size = 10, vjust=0.7, angle = 45), panel.background = element_blank(), axis.line = element_line(colour = "black"), strip.text.x = element_text(size = 10)) +
  #facet_wrap(~stimulant, ncol=6, scales = "free_x") +
  ggtitle(paste("Proportion of area covered by vwf from WPBs feret>2 per FOV - all cells\n", plate_name, "\n", sep=" "))	
dev.print(device=pdf, file=paste(result_path, plate_name, '_all_cells_area_frm_feret_2_perfov_box.pdf', sep=''))

#---------------------------------------------------------------------------------------------------------------------------------------------------------------------
#*****************Area covered by Golgi >1.2 (2 quanta) and proportion of Golgis with feret >1.2 *****************************###########
#---------------------------------------------------------------------------------------------------------------------------------------------------------------------

#ALL Cells - summary
Golgi_Area_1_all_cells <- subset(Golgi, feret>1.2)
Golgi_Area_2_all_cells <-ddply(Golgi_Area_1_all_cells, c("treatment_name", "stimulant"), summarise, sum.area.Golgi_2=sum(area, na.rm = 'TRUE'), no_objects=length(area))
Golgi_Area_summary_all_cells <- merge(Golgi_Area_2_all_cells, Golgi_summary_treatment, by = c("treatment_name", "stimulant"))
Golgi_Area_summary_all_cells$Norm_sum_area <- Golgi_Area_summary_all_cells$sum.area.Golgi_2/Golgi_Area_summary_all_cells$sum_area
Golgi_Area_summary_all_cells$Norm_no_objects <- Golgi_Area_summary_all_cells$no_objects/Golgi_Area_summary_all_cells$number
Golgi_Area_summary_all_cells <- ddply(Golgi_Area_summary_all_cells, c("treatment_name", "stimulant"), summarise, sum.area.Golgi_2 =(sum.area.Golgi_2), sum_area.Golgi=(sum_area), Norm_sum_area=(Norm_sum_area), No_objects_filtered=(no_objects), No_objects_total=(number), Norm_no_objects=(Norm_no_objects))


write.table(Golgi_Area_summary_all_cells,"clipboard" ,sep='\t',row.names=FALSE)

ggplot(Golgi_Area_summary_all_cells, aes(x=stimulant, y=Norm_sum_area, fill=treatment_name)) +
  geom_bar(colour="black", position='dodge', stat="identity") +
  scale_fill_manual(values=cbbPalette)+
  xlab('') + 
  ylab('Proportion of area from Golgi feret>1.2') + 
  #	ylim(0,0.75) +
  scale_y_continuous(expand = c(0, 0)) +
  theme(axis.text=element_text(size = 10, angle = 0, vjust=-0.5), axis.title.y=element_text(size = 10, vjust=0.5), axis.title.x=element_text(size = 10, vjust=-0.5), panel.background = element_blank(), axis.line = element_line(colour = "black"), strip.text.x = element_text(size = 10)) +
  #facet_wrap(~treatment_type, ncol=6, scales = "free_x") +
  ggtitle(paste("Proportion of area covered by Golgi from Golgi feret>1.2 - all cells\n", plate_name, "\n", sep=" "))	
dev.print(device=pdf, file=paste(result_path, plate_name, '_All_cells_area_Golgi_feret_1.2_a.pdf', sep=''))

ggplot(Golgi_Area_summary_all_cells, aes(x=stimulant, y=Norm_no_objects, fill=treatment_name)) +
  geom_bar(colour="black", position='dodge', stat="identity") +
  scale_fill_manual(values=cbbPalette)+
  xlab('') + 
  ylab('No. of Golgi objects>1.2 feret (prop of total)') + 
  #	ylim(0,0.75) +
  scale_y_continuous(expand = c(0, 0)) +
  theme(axis.text=element_text(size = 10, angle = 0, vjust=-0.5), axis.title.y=element_text(size = 10, vjust=0.5), axis.title.x=element_text(size = 10, vjust=-0.5), panel.background = element_blank(), axis.line = element_line(colour = "black"), strip.text.x = element_text(size = 10)) +
  #facet_wrap(~treatment_type, ncol=6, scales = "free_x") +
  ggtitle(paste("Proportion of Golgi objects feret>1.2 - all cells\n", plate_name, "\n", sep=" "))	
dev.print(device=pdf, file=paste(result_path, plate_name, '_All_cells_Golgi_no_feret_1.2_a.pdf', sep=''))

#######################################

#by fov - ALL CELLS
Golgi_Area_1_all_cells_fov <- subset(Golgi, feret>1.2)
#find the area covered by Golgi feret>2
Golgi_Area_2_all_cells_fov <-ddply(Golgi_Area_1_all_cells_fov, c("treatment_name", "stimulant", "col", "row", "fov"), summarise, sum.area.Golgi_2=sum(area, na.rm = 'TRUE'), no_objects=length(area))
#merge tables to get total area covered by Golgi and area covered by Golgi feret>2 in the same place - per FOV
Golgi_Area_summary_all_cells_fov <- merge(Golgi_Area_2_all_cells_fov, Golgi_no_FOV, by = c("treatment_name", "stimulant", "col", "row", "fov"))
#normalise area covered by Golgi feret>2/total area covered by Golgi - per fov
Golgi_Area_summary_all_cells_fov$Norm_sum_area <- Golgi_Area_summary_all_cells_fov$sum.area.Golgi_2/Golgi_Area_summary_all_cells_fov$Sum_Area
#normalise no objects from Golgi feret>2/total area covered by Golgi - per fov
Golgi_Area_summary_all_cells_fov$Norm_no_objects <- Golgi_Area_summary_all_cells_fov$no_objects/Golgi_Area_summary_all_cells_fov$Number_Golgi
#remove unwanted columns to keep area, no. and normalisation only - per fov
Golgi_Area_summary_all_cells_fov_1 <- ddply(Golgi_Area_summary_all_cells_fov, c("treatment_name", "col", "stimulant", "row", "fov"), summarise, sum.area.Golgi_2 =(sum.area.Golgi_2), sum_area.Golgi=(Sum_Area), Norm_sum_area=(Norm_sum_area), No_objects_filtered=(no_objects), Total_no_objects=(Number_Golgi), Norm_no_objects=(Norm_no_objects))
#Summarise per well - find mean areas per well by taking average of FOVs
Golgi_Area_summary_all_cells_well <- ddply(Golgi_Area_summary_all_cells_fov_1, c("treatment_name", "col", "stimulant", "row"), summarise, mean_sum.area.Golgi_2=mean(sum.area.Golgi_2), sd_sum.area.Golgi_2=sd(sum.area.Golgi_2), mean_sum.area.Golgi=mean(sum_area.Golgi), sd_sum_area.Golgi=sd(sum_area.Golgi), mean_norm_area=mean(Norm_sum_area), sd_norm_area=sd(Norm_sum_area), mean_no_objects_filtered=mean(No_objects_filtered), mean_total_no_objects=mean(Total_no_objects), mean_norm_objects=mean(Norm_no_objects))
#Summarise all FOV together, so take average of every FOV to give average per treatment
Golgi_Area_summary_all_cells_fov_a<-ddply(Golgi_Area_summary_all_cells_fov_1, c("treatment_name", "stimulant"), summarise, mean_sum.area.Golgi_2=mean(sum.area.Golgi_2), sd_sum.area.Golgi_2=sd(sum.area.Golgi_2), mean_sum.area.Golgi=mean(sum_area.Golgi), sd_sum_area.Golgi=sd(sum_area.Golgi), mean_norm_area=mean(Norm_sum_area), sd_norm_area=sd(Norm_sum_area), mean_no_objects_filtered=mean(No_objects_filtered), mean_total_no_objects=mean(Total_no_objects), mean_norm_objects=mean(Norm_no_objects))

write.table(Golgi_Area_summary_all_cells_fov_a,"clipboard" ,sep='\t',row.names=FALSE)
write.table(Golgi_Area_summary_all_cells_well,"clipboard" ,sep='\t',row.names=FALSE)


#---------------------------------------------------------------------------------------------------------------------------------------------------------------------
#Graphs
#---------------------------------------------------------------------------------------------------------------------------------------------------------------------
#ECDF plots
ggplot(wpb, aes(feret, group=treatment_name, colour=treatment_name)) + 
  stat_ecdf() + 
  xlab(expression(paste('WPB feret (',mu,m^2,')'))) + 
  xlim(0,3) +
  ylab('Cumulative Frequency') + 
  theme(axis.text.x=element_text(size = 8, angle = 0, hjust = 0.5), panel.background = element_blank(), axis.line = element_line(colour = "black")) +
  ggtitle(paste("ECDF WPB feret control cells",plate_name, sep=" ")) 
# facet_wrap(~treatment_type, ncol=1)
dev.print(device=pdf, file=paste(result_path, plate_name, '_graph_4_0_feret_all_Control.pdf', sep=''))

#ECDF of WPB feret lengths for treatments 1,2,3,4 Mafalda's code inserted here by Tanya

ggplot(subset(wpb, treatment_number %in% c(1,2,3,4)), aes(feret, group=treatment_name, colour=treatment_name)) + 
  stat_ecdf() + 
  scale_color_manual(values=cbbPalette) +
  xlab(expression(paste('WPB feret (',mu,m,')'))) + 
  xlim(0.4,5) +
  ylab('Cumulative Frequency') + 
  theme(axis.text.x=element_text(size = 8, angle = 0, hjust = 0.5), panel.background = element_blank(), axis.line = element_line(colour = "black")) +
  ggtitle(paste("WPB Feret ",plate_name, sep=" "))


#ECDF for Golgi area for treatments 1,2,3,4  Mafalda's code inserted here by Tanya

ggplot(subset(Golgi, treatment_number %in% c(1,2,3,4)), aes(area, group=treatment_name, colour=treatment_name)) + 
  stat_ecdf() + 
  scale_color_manual(values=cbbPalette) +
  xlab(expression(paste('golgi area (',mu,m,')'))) + 
  xlim(0.4,5) +
  ylab('Cumulative Frequency') + 
  theme(axis.text.x=element_text(size = 8, angle = 0, hjust = 0.5), panel.background = element_blank(), axis.line = element_line(colour = "black")) +
  ggtitle(paste("ECDF golgi AREA ",plate_name, sep=" ")) 


#####Two-sample Kolmogorov-Smirnov test The treatment number is user defined and can be changed according to need Mafalda's code inserted here by Tanya

#D values

#wpb
ks.test(subset(wpb, wpb$treatment_number==1)$feret,(subset(wpb, wpb$treatment_number==2)$feret))

ks.test(subset(wpb, wpb$treatment_number==5)$feret,(subset(wpb, wpb$treatment_number==12)$feret))
#golgi

ks.test(subset(Golgi, Golgi$treatment_number==1)$area,(subset(Golgi, Golgi$treatment_number==2)$area))


#####Wilcox test Mafalda's code inserted here by Tanya
#insert the two samples you want to compare (ex: control vs treatment)

wilcox.test(subset(wpb, wpb$treatment_number==1)$feret,(subset(wpb, wpb$treatment_number==2)$feret), alternative="two.sided") 


#####################################
############### gaussian distribuitons Mafalda's code inserted here by Tanya
#based on a script from Janos which ismuch more complete that this.

#mock1
m1 <- subset(wpb, treatment_number %in% c(2:3))

m2 <- subset(m1, feret<2.5)

VWFferetMclust <- Mclust(m2$feret, G = 1:4) 

VWFferetMclust$parameters$mean
#1         #2         #3         #4 
#0.6798047 0.9121849 1.3287706 2.0270416 

bBIC <- mclustBIC(m2$feret)
VWFferetModelb <- summary(bBIC, m2$feret, G = 4)

mclust1Dplot(data = m2$feret, what =  c("density"), parameters=VWFferetModelb$parameters, z=VWFferetModelb$z)
